# Supplementary material for: Mononuclear Tricoordinate Copper(I) and Silver(I) Halide Complexes of a Sterically Bulky Thiourea Ligand and a Computational Insight of Their Interaction with Human Insulin
Source: Molecules. 2022 Jun 30;27(13):4231. doi: 10.3390/molecules27134231 (PMC9268019; doi:10.3390/molecules27134231)
Supplement: Supplementary file 1 [file molecules-27-04231-s001.zip]

Archive with 1 entries (1 files):
- molecules-1779035-supplementary.pdf
